# Supplementary material for: Chronic spindle assembly checkpoint activation causes myelosuppression and gastrointestinal atrophy
Source: EMBO Rep. 2024 May 28;25(6):15. doi: 10.1038/s44319-024-00160-3 (PMC11169569; doi:10.1038/s44319-024-00160-3)
Supplement: Supplementary file 2 — Movie1 [file 44319_2024_160_MOESM2_ESM.zip]

Archive with 2 entries (2 files):
- Movie1.avi
- readme.txt
