# Supplementary material for: Chronic spindle assembly checkpoint activation causes myelosuppression and gastrointestinal atrophy
Source: EMBO Rep. 2024 May 28;25(6):15. doi: 10.1038/s44319-024-00160-3 (PMC11169569; doi:10.1038/s44319-024-00160-3)
Supplement: Supplementary file 3 — Movie2 [file 44319_2024_160_MOESM3_ESM.zip › readme.txt]

Movie EV2 MR2-Dox: M-exit. Mad2 BCL2 tg (MR2) cells exiting mitosis (2fps, 7frames).
